# Supplementary material for: Astragaloside IV alleviates renal fibrosis by inhibiting renal tubular epithelial cell pyroptosis induced by urotensin II through regulating the cAMP/PKA signaling pathway
Source: PLoS One. 2024 May 31;19(5):e0304365. doi: 10.1371/journal.pone.0304365 (PMC11142519; doi:10.1371/journal.pone.0304365)
Supplement: S1 Raw data — (XLSX) [file pone.0304365.s001.xlsx]

## Sheet: Sheet1
Fig.2A
SD rat UII concentration
Sham	UUO	Losartan	AS-IV
5.78565	10.4971	6.57005	7.81384
5.43671	11.6938	3.81925	6.62351
4.67125	9.2862	3.39513	6.07627
Fig.2B
SD rat camp concentration
Sham	UUO	Losartan	AS-IV
135.564	192.109	111.06	106.965
137.861	193.631	139.067	115.921
132.93	178.679	110.882	122.944
Fig.3.
caspase-1 AOD
Sham	UUO	AS-IV	Losartan
14	32	24	20
16	30	23	22
17	33	24	22
GSDMD-N AOD
Sham	UUO	AS-IV	Losartan
20	34	24	23
21	37	26	25
21	35	25	25
NLRP3 AOD
Sham	UUO	AS-IV	Losartan
17	35	20	21
18	37	24	23
19	35	23	23
IL-1β AOD
Sham	UUO	AS-IV	Losartan
21	30	20	22
19	33	25	25
20	31	22	23
Fig.4.
CCK8
	24h			48h
C	1	1	1	2.55825	2.37163	2.19593
1	0.343788	0.402272	0.435115	0.180969	0.312717	0.249314
10-1	0.526618	0.680025	0.613313	0.575982	0.722914	0.774815
10-2	0.568175	0.721056	0.89285	0.677774	0.80533	0.77172
10-3	0.537725	0.585401	0.541817	0.585633	0.678158	0.688568
10-4	0.380312	0.421039	0.491561	0.433512	0.660921	0.580443
Fig.5A.
NRK-52E camp concentration
C	UⅡ⁮	UⅡ+AS-IVÝ	UⅡ+SB
6.7885	13.3444	9.65303	8.98642
6.53332	14.3356	8.32254	8.34561
6.75431	14.2145	9.13098	8.54408
Fig.5B.
PKA WB Gray Value
N	UⅡ່	UⅡ+AS-IV	UⅡ+ SB
58463	248961	138340	182657
50581	233954	122503	163519
59377	220531	122884	162456
Fig.6A.
NLRP3 WB Gray Value
N	UⅡ່	UⅡ+AS-IV	UⅡ+H-89
276815	540978	466479	381480
252987	554097	436124	363686
273257	683053	479127	385781
β-actin WB Gray Value
N	UⅡ່	UⅡ+AS-IV	UⅡ+H-89
651674	649110	637975	657562
600956	649502	597990	661372
665259	658782	650434	672957
caspase-1 WB Gray Value
N	UⅡ່	UⅡ+AS-IV	UⅡ+H-89
61260	221072	114903	104608
48157	213545	102713	93693
63130	205241	105184	94724
GSDMD-N WB Gray Value
N	UⅡ່	UⅡ+AS-IV	UⅡ+H-89
108713	355737	151743	232099
97579	373184	143357	222269
106912	348512	144515	218732
IL-1βWB Gray Value
N	UⅡ່	UⅡ+AS-IV	UⅡ+H-89
52787	243838	223851	168156
43104	283681	232809	163158
44592	283216	250688	184127
Fig.6B.
NLRP3mRNA
N	UⅡ່	UⅡ+AS-IV	UⅡ+H-89
1	2.3453	1.4367	1.4378
1	2.1985	1.5654	1.58943
1	2.4365	1.6543	1.4567
IL-βmRNA
N	UⅡ່	UⅡ+AS-IV	UⅡ+H-89
1	1.8453	1.3367	1.4378
1	1.9985	1.4654	1.58943
1	1.8365	1.4543	1.4567
GSDMD-N mRNA
N	UⅡ່	UⅡ+AS-IV	UⅡ+H-89
1	1.5453	1.2367	1.3378
1	1.4985	1.24654	1.28943
1	1.5365	1.14543	1.3567
Caspase-1mRNA
N	UⅡ່	UⅡ+AS-IV	UⅡ+H-89
1	2.8481	0.726986	0.0824692
1	2.0933	0.846745	0.0421011
1	1.94531	0.876606	0.0871715
1	1.5365	1.14543	1.3567
Fig.7A.
FN OD
C	UⅡ	UⅡ+AS-IV	UⅡ+H-89
1.14345	1.9587	1.47857	1.47933
1.09503	1.78259	1.28734	1.22325
1.12264	1.87629	1.27683	1.33246
Fig.7B.
α-SMA OD
C	UⅡ	UⅡ+AS-IV	UⅡ+H-89
0.948655	1.45965	1.09374	1.22571
1.0673	1.49063	1.19562	1.26856
0.987332	1.39787	1.05498	1.19787
Fig.7C.
FN WB Gray Value
N	UⅡ່	UⅡ+AS-IV	UⅡ+H-89
208723	533927	335165	354619
201097	503938	329928	330866
211549	467930	334570	353632
SMA WB Gray Value
N	UⅡ່	UⅡ+AS-IV	UⅡ+H-89
30420	133182	68734	66477
25763	116275	52403	55204
25560	125838	61499	58516
Fig.7D.
α-SMA mRNA
N	UⅡ່	UⅡ+AS-IV	UⅡ+H-89
1	1.45397	0.435275	0.939523
1	1.52626	0.570382	0.864537
1	1.44393	0.493116	0.702222
FN mRNA
N	UⅡ່	UⅡ+AS-IV	UⅡ+H-89
1	2.60268	0.779165	1.37554
1	2.07053	0.895025	1.40444
1	1.81504	0.864537	1.39873
IL-1βWB Gray Value
N	UⅡ່	UⅡ+AS-IV	UⅡ+H-89
52787	243838	223851	168156
43104	283681	232809	163158
44592	283216	250688	184127
Fig.7D.
α-SMA OD
C	UⅡ	UⅡ+AS-IV	UⅡ+H-89
0.948655	1.45965	1.09374	1.22571
1.0673	1.49063	1.19562	1.26856
0.987332	1.39787	1.05498	1.19787
FN OD
C	UⅡ	UⅡ+AS-IV	UⅡ+H-89
1.14345	1.9587	1.47857	1.47933
1.09503	1.78259	1.28734	1.22325
1.12264	1.87629	1.27683	1.33246
